# Supplementary material for: Is N1-Methylnicotinamide a Good Organic Cation Transporter 2 (OCT2) Biomarker?
Source: Metabolites. 2025 Jan 29;15(2):80. doi: 10.3390/metabo15020080 (PMC11857448; doi:10.3390/metabo15020080)
Supplement: Supplementary file 1 [file metabolites-15-00080-s001.zip]

Archive with 1 entries (1 files):
- metabolites-3366303-supplementary.pdf
